# Supplementary material for: Pysanky to Microfluidics: An Innovative Wax-Based Approach to Low Cost, Rapid Prototyping of Microfluidic Devices
Source: Micromachines (Basel). 2024 Feb 5;15(2):240. doi: 10.3390/mi15020240 (PMC10892862; doi:10.3390/mi15020240)
Supplement: Supplementary file 1 [file micromachines-15-00240-s001.zip]

Archive with 1 entries (1 files):
- micromachines-2796043-supplementary.pdf
